# Supplementary material for: Immunohistochemical Expression Pattern of FGFR1, FGFR2, RIP5, and HIP2 in Developing and Postnatal Kidneys of Dab1−/− (yotari) Mice
Source: Int J Mol Sci. 2022 Feb 11;23(4):2025. doi: 10.3390/ijms23042025 (PMC8879463; doi:10.3390/ijms23042025)
Supplement: Supplementary file 1 [file ijms-23-02025-s001.zip]

Archive with 1 entries (1 files):
- ijms-1546524-supplementary.pdf
